# Supplementary material for: Physical Pretreatments Applied in Three Commercial Kits for the Extraction of High-Quality DNA from Activated Sewage Sludge
Source: Int J Mol Sci. 2023 Oct 17;24(20):15243. doi: 10.3390/ijms242015243 (PMC10607799; doi:10.3390/ijms242015243)
Supplement: Supplementary file 1 [file ijms-24-15243-s001.zip]

Archive with 1 entries (1 files):
- ijms-2600571-supplementary.pdf
